# Supplementary material for: Genome sequences of the first Autographiviridae phages infecting marine Roseobacter
Source: Microb Genom. 2024 Apr 17;10(4):001240. doi: 10.1099/mgen.0.001240 (PMC11092137; doi:10.1099/mgen.0.001240)
Supplement: Table S1. [file mgen-10-01240-s002.xlsx]

## Sheet: Table S1
Table S1. List of primer sets used in this study.
Primer set	Primer Sequence (5'-3')	Product size (bp)
CRP-361-F1/R1	GTGACAGACCCTACCACAGC	546
	CGGTAATGGGTCTTGGGCTT
CRP-227-F1/R1	GGGCAGCCGATACTACAGAC	800
	ACGCCAATCACCACTAAGGG
CRP-227-F2/R2	TACAGAAGAAGCGCAACGGT	495
	TGGCACCTTCAATGTTTGCG
CRP-227-F3/R3	AACGATGGTGATGCACTGGT	794
	TTTGTAGGCGAACTCGTCCC
CRP-804-F1/R1	GAGAAGACTTGCGGTGGACA	1323
	TTATTTCGTGCCGAGCCAGT
CRP-114-F1/R1	GTGAGGAGTGGGCAGGTTAC	1885
	TTTCTTCTAACCCCGACCGC
CRP-114-F2/R2	TGACGTTCCCGTTGGTACAG	2044
	CCAACGAACCGTCCACAAAC
CRP-114-F3/R3	TCTGGGTGTTGAGCGTAACC	670
	TGGACGCAGTAGGTTTGCAT

## Sheet: Table S2
Table S2. Relative abundance of the 10 newly isolated Autographiviridae roseophages in marine viromic datasets.
Isolated Phage	PRE-S21	PRE-S17	PRE-S09	PRE-S25	PRE-S01	CB4.2	CB4.3	CB8.2D	CB8.2M	CB8.2S	CB8.3	DB11.1	DB11.2	DB11.3	DB3.1	DB3.2	DB3.3	DB8.1	DB8.2A	DB8.2B	DB9.3	84_SRF	85_DCM	85_MES	85_SRF	158_DCM	158_MES	158_SRF	163_MES	163_SRF	168_DCM	168_MIX	168_SRF	173_DCM	173_SRF	175_MIX	175_SRF	175_ZZZ	178_SRF	180_DCM	180_SRF	188_DCM	188_SRF	189_DCM	189_MES	189_SRF	191_SRF	193_SRF	194_DCM
CRP-125	0.00471812	0.342521	0.119575	0	0.00189227	0.00169283	0	0	0	0	0	0	0	0	0	0	0	0	0	0	0.000145858	0	0	0	0	0	0	0	0	0	0	0	0	4.90906e-05	0	0	0	0	0	0	0	0	0	0	0	0	0	0.000272699	6.03244e-05
CRP-113	0	0.000555777	0	0	0	0	0	0	0.000346423	0	0.000401609	0	0	5.32493e-05	0	0	0	0	0.00205982	0	0.00133419	0	0	0	0	0	0	0	0	0	0	0	4.98691e-05	0	0	0	0	0	0	0	0	0	0	0	0	0	5.82865e-05	0	0
CRP-171	0	0.000554562	0	0	0	0.000150495	0	0	0.000115222	0	0.000400731	0	0	0.000584462	5.68059e-05	0.000102372	0	0.000163376	0.00319716	7.37182e-05	0.00147391	0	0	0	8.86037e-05	4.90406e-05	0	0	0	0	0.000160492	0.00017607	0.000796162	0	0	0	0	0	0	0	0	0	0	0	0	0	0	0	0
CRP-114	0	0	0	0	0	0.00192656	0.0809332	0	0.000226926	5.72273e-05	0.000394613	0.0259713	0.000113501	0.0086854	0.000167816	0.00892157	0.0700896	0.000750782	0.000168662	0	0	0.000571023	0.00096874	0	0.00117789	0	4.2556e-05	0	0	0.000330964	0.00590023	0.00931926	0.00769306	0.00108729	0.00382812	0.000928362	0.000247892	0.0086477	0.00658542	0.000540636	0.00212243	0.00149903	0.00167405	0.00380425	0	0.00486088	0.00097361	0.00319502	5.80913e-05
CRP-227	0	0	0	0	0	7.60557e-05	0.015729	0	0	0	0	0.00547922	0.000232997	0.000698149	0.00120574	0.000310414	0.0270193	0.000165131	0.00323151	0.00014902	0.00144169	0.000315596	0.000386683	0	0.000582111	4.95675e-05	0	0	0	4.24633e-05	0.00297397	0.00427107	0.00502947	0.00111601	0.000955761	0.00310941	0.000457993	0.00382428	0.00191684	0.00144278	0.00848466	0.000633551	0.000973688	0.00265522	0.000211216	0.00375597	0.00211622	0.0147349	0.00131177
CRP-361	0	0	0	0	0	7.66181e-05	0.0203726	0	0	0	0	0.00880676	0	0.00221813	0	0.00161567	0.0271077	0.00127537	5.81323e-05	7.50612e-05	9.68235e-05	0.000272511	0.000166947	0	0.000496198	0	0	4.79077e-05	0	0.000299441	0.00484801	0.00685735	0.00947466	0.000830974	0.000320943	0.00348606	5.12643e-05	0.0064685	0.0028457	0.000391314	0.000750785	0.000592647	0.000750091	0.00120631	0	0.000677686	0.000296093	0.00325841	0.000120133
CRP-143	0	0	0.000623714	0	0	0	0	0	0.000107552	0	0	0	0.000215176	9.91921e-05	0	0.000286671	0	0	0	0	0.000266284	0	0	0	0	0	0	0	0	0	0	0	0	0	0	0	0	0	0	0	0	0	0	0	0	0	0	0	0
CRP-804	0	0.000530258	0	0	0	0	0	0	0	0	0	0	0	0	0.000108633	0	0	5.20721e-05	0	0	0	0	0.000104516	0	0	4.68914e-05	0	0	0	0	0	0	0	4.59024e-05	5.02312e-05	0	0	0	0	5.24957e-05	5.42337e-05	0	0	4.92523e-05	9.99062e-05	0	0	0.000254989	0
CRP-403	0	0.00108804	0	0.000646715	0	0	0	0	0	0	0	0	0	0	0	0	0	0	0.000280036	0	0	0	0	0	0	0	0	0	0	4.12134e-05	0	8.63617e-05	0	0	0	4.86757e-05	0	0.000137471	0.000685417	0	0.000111283	4.39217e-05	5.559e-05	0	0	0	0	0.000392412	0
CRP-118	0	0.00590836	0	0	0	0	0	0	0	0	0	0.000117989	0	0	0	0	0.000423583	0	0.00071886	0.0001428	0.00280908	0	0	0	0	0	0	0	0	0	5.18152e-05	4.26333e-05	0	0	0	0	0	0	0.000290025	0	0	8.67295e-05	5.48851e-05	4.989e-05	0	0	0	0.00025829	5.7137e-05
[truncated: 171 more columns]
